# Supplementary material for: Quantitative Study of Vitamin K in Plants by Pressurized Liquid Extraction and LC-MS/MS
Source: Molecules. 2024 Sep 17;29(18):4420. doi: 10.3390/molecules29184420 (PMC11434174; doi:10.3390/molecules29184420)
Supplement: Supplementary file 1 [file molecules-29-04420-s001.zip]

Archive with 1 entries (1 files):
- molecules-3173512-supplementary.pdf
